# Supplementary material for: sangeranalyseR: Simple and Interactive Processing of Sanger Sequencing Data in R
Source: Genome Biol Evol. 2021 Feb 16;13(3):evab028. doi: 10.1093/gbe/evab028 (PMC7939931; doi:10.1093/gbe/evab028)
Supplement: evab028_Supplementary_Data [file evab028_supplementary_data.zip]

Archive with 2 entries (2 files):
- sangeranalyseR_manual.pdf
- sangeranalyseR_vignette.htm
